# Supplementary material for: Healthcare professionals’ perspectives of pharmacist roles in residential aged care: a qualitative systematic review and meta-synthesis
Source: Int J Clin Pharm. 2026 May 28;48(4):1246–66. doi: 10.1007/s11096-026-02166-4 (PMC13368974; doi:10.1007/s11096-026-02166-4)
Supplement: Supplementary file 1 — Supplementary file1 (XLSX 12 KB) [file 11096_2026_2166_MOESM1_ESM.xlsx]

## Sheet: Sheet1
			MMAT Component	Laird et al, 2023	Rowe et al, 2022	Sluggett et al, 2021	Lane et al, 2020	McDerby et al, 2020	Dowd et al, 2024	Halvorsen et al, 2011	Fleming et al, 2014	Batten et al, 2023	Patterson et al, 2007	Palagyi et al, 2016	Heinrich et al, 2022	Wouters et al, 2019	Schmüdderich et al, 2024	Batten et al, 2023	Ali et al, 2023	Haver et al, 2017	Crunenberg et al, 2024	Batten et al, 2023	Gonçalves et al, 2023	Maidment et al, 2018	McGillicuddy et al, 2017	Lau et al, 2007	Kua et al, 2019	Kwak et al, 2019	Disalvo et al, 2019	Foley et al, 2020	Anrys et al, 2019	Emmerton et al, 2007	Visser et al, 2024	Birt et al, 2023	Anlay et al, 2025	Birt et al, 2025	Hill et al, 2025	Javanparast, 2025	Makan et al, 2025	Mena et al, 2025	Meyer-Massetti et al, 2025	Lim et al, 2014
		Qual	1.1 Is the qualitative approach appropriate to answer the research question?	Yes	Yes	Yes	Yes	Yes	Yes	No	Yes	Yes	Yes	Yes	Yes	Yes	Yes	Yes	Yes	Yes	Yes	Yes	Yes	Yes	Yes	Yes	Yes	Yes	Yes	Yes	Yes	Yes	Yes	Yes	Yes	Yes	Yes	Yes	Yes	Yes	Yes	Yes
			1.2 Are the qualitative data collection methods adequate to address the research question?	Yes	Yes	Yes	Yes	Yes	Yes	Yes	Yes	Yes	Yes	Yes	Yes	Yes	Yes	Yes	Yes	Yes	Yes	Yes	Yes	Yes	Yes	Yes	Yes	Yes	Yes	Yes	Yes	Yes	Yes	Yes	Yes	Yes	Yes	Yes	Yes	Yes	Yes	Yes
			1.3 Are the findings adequately derived from the data?	Yes	Yes	Yes	Yes	Yes	Yes	Yes	Yes	Yes	Yes	Yes	Yes	Yes	Yes	Yes	Yes	Yes	Yes	Yes	Yes	Yes	Yes	Yes	Yes	Yes	Yes	Yes	Yes	Can't tell	Yes	Yes	Yes	Yes	Yes	Yes	Yes	Yes	Yes	Yes
			1.4 Is the interpretation of results sufficiently substantiated by data?	Yes	Yes	Yes	Yes	Yes	Yes	Yes	Yes	Yes	Yes	Yes	Yes	Yes	Yes	Yes	Yes	Yes	Yes	Yes	Yes	Can't tell	Yes	Yes	Yes	Yes	Yes	Yes	Yes	Can't tell	Yes	Yes	Yes	Yes	Yes	Yes	Yes	Yes	Yes	Yes
			1.5 Is there coherence between qualitative data sources, collection, analysis and interpretation?	Yes	Yes	Yes	Yes	Yes	Yes	Yes	Yes	Yes	Yes	Yes	Yes	Yes	Yes	Yes	Yes	Yes	Yes	Yes	Yes	Can't tell	Yes	Yes	Yes	Yes	Yes	Yes	Yes	Yes	Yes	Yes	Yes	Yes	Yes	Yes	Yes	Yes	Yes	Yes
		MM	5.1 Is there an adequate rationale for using a mixed methods design to address the research question?			Yes		Yes	Yes			Yes						Yes				Yes		Yes							Yes						Yes			Yes	Yes
			5.2 Are there different components of the study effectively integrated to answer the research question?			Yes		Yes	Yes			Yes						Yes				Yes		No							Yes						Yes			Yes	Yes
			5.3 Are the outputs of the integration of qualitative and quantitative components adequately interpreted?			Yes		Yes	Yes			Yes						Yes				Yes		Yes							Yes						Yes			Yes	Yes
			5.4 Are divergences and inconsistencies between quantitative and qualitative results adequately addressed?			Yes		Yes	Can't tell			Yes						Yes				Can't tell		Can't tell							Can't tell						Yes			Yes	Yes
			5.5 Do the different components of the study adhere to the quality criteria of each tradition of the methods involved?			Yes		Yes	Yes			Yes						Yes				Yes		No							Can't tell						Yes			Yes	No
		QD	4.1 Is the sampling strategy relevant to address the research question?			Yes		Yes	Yes			Yes						Yes				Yes		Yes							Yes						Yes			Yes	Yes
			4.2 Is the sample representative of the target population?			Yes		Yes	Yes			Yes						Yes				Can't tell		Yes							Yes						Yes			Yes	Can't tell
			4.3 Are the measurements appropriate?			Yes		Yes	Yes			Yes						Yes				Yes		Yes							Yes						Yes			No	Yes
			4.4 Is the risk of nonresponse bias low?			Yes		Yes	Can't tell			Yes						Yes				No		Yes							No						Yes			Can't tell	Yes
			4.5 Is the statistical analysis appropriate to answer the research question?			Yes		Yes	Yes			Yes						Yes				Yes		Yes							Yes						Yes			Yes	Yes
